# Supplementary material for: Inhibition of EV71 by curcumin in intestinal epithelial cells
Source: PLoS One. 2018 Jan 25;13(1):e0191617. doi: 10.1371/journal.pone.0191617 (PMC5784943; doi:10.1371/journal.pone.0191617)
Supplement: S1 File — (ZIP) [file pone.0191617.s006.zip]

Archive with 28 entries (25 files):
- Minimal manuscript dataset/
- Minimal manuscript dataset/S1 Fig .docx
- __MACOSX/
- __MACOSX/Minimal manuscript dataset/
- __MACOSX/Minimal manuscript dataset/._S1 Fig .docx
- Minimal manuscript dataset/S2 Fig.docx
- __MACOSX/Minimal manuscript dataset/._S2 Fig.docx
- Minimal manuscript dataset/S3 Fig.docx
- __MACOSX/Minimal manuscript dataset/._S3 Fig.docx
- Minimal manuscript dataset/Fig 6.docx
- __MACOSX/Minimal manuscript dataset/._Fig 6.docx
- Minimal manuscript dataset/Fig 7.docx
- __MACOSX/Minimal manuscript dataset/._Fig 7.docx
- Minimal manuscript dataset/Fig 1.docx
- __MACOSX/Minimal manuscript dataset/._Fig 1.docx
- Minimal manuscript dataset/S5 Fig.docx
- __MACOSX/Minimal manuscript dataset/._S5 Fig.docx
- Minimal manuscript dataset/S4 Fig.docx
- __MACOSX/Minimal manuscript dataset/._S4 Fig.docx
- Minimal manuscript dataset/Fig 2.docx
- __MACOSX/Minimal manuscript dataset/._Fig 2.docx
- Minimal manuscript dataset/Fig 3.docx
- __MACOSX/Minimal manuscript dataset/._Fig 3.docx
- Minimal manuscript dataset/Fig 4.docx
- __MACOSX/Minimal manuscript dataset/._Fig 4.docx
- Minimal manuscript dataset/Fig 5.docx
- __MACOSX/Minimal manuscript dataset/._Fig 5.docx
- __MACOSX/._Minimal manuscript dataset
